# Supplementary material for: Setting national research priorities for difficult-to-treat depression in the UK between 2021-2026
Source: J Glob Health. 2022 Dec 22;12:09004. doi: 10.7189/jogh.12.09004 (PMC9727823; doi:10.7189/jogh.12.09004)
Supplement: Online Supplementary Document [file jogh-12-09004-s001.zip]

Archive with 2 entries (2 files):
- jogh-12-09004-s001.pdf
- jogh-12-09004-s001.xlsx
