# Supplementary material for: Setting national research priorities for difficult-to-treat depression in the UK between 2021-2026
Source: J Glob Health. 2022 Dec 22;12:09004. doi: 10.7189/jogh.12.09004 (PMC9727823; doi:10.7189/jogh.12.09004)
Supplement: Online Supplementary Document [file jogh-12-09004-s001.zip › jogh-12-09004-s001.xlsx]

## Sheet: Information
ONLINE SUPPLEMENTARY TABLE
Title: Setting national research priorities for Difficult-to-Treat Depression in the UK between 2021-2026
This spreadsheet contains the full results obtained from a research priority setting exercise in Difficult-to-Treat Depression.

## Sheet: Context and Criteria
Context				Scoring Criteria
Context element	Agreed context			Criteria	Definition
Population of interest	Adults (16+)			Answerability	Some health research questions will be more likely to be answerable using the existing knowledge/research tools/capacity and in an ethical way through a well-designed study.
Disease, disability and death burden	Difficult to treat depression (either uni- or bi-polar). For the purpose of this exercise, this is where a patient has tried at least one evidence-based treatment (e.g. medication or talking therapy) for depression and has not been helped by it.			Effectiveness	Some health research questions will be more likely to generate/improve truly effective interventions. Results of this research have high potential to improve health by: (1) shaping future health planning, implementation and treatment guidelines; (2) improving delivery of health and care by improving acceptability, accessibility, suitability, efficiency, efficacy, and/or safety of treatments or se…
Geographic limits	National (United Kingdom)			Impact on health	Some health research questions will have a higher potential to generate positive outcomes for health (on either a population or individual level). Results of this research could improve health by: (1) reducing disease incidence and/or prevalence; (2) reducing social, environmental, and/or individual risk factors; (3) improving quality of life, addressing patient needs or delivering individual pat…
Timescale	5 years			Deliverability	Some health research questions will be more likely to lead to/impact health interventions that will be deliverable, affordable, and scalable in the desired population and setting given resources available.
Preferred style of investing	Balanced and diversified risk			Equity	Some health research questions will lead to health interventions that will be accessible to all (not just the privileged in the society/context), thus won’t increase inequity. Results of this research have high potential to: (1) lead to interventions or services that will be accessible and affordable to everyone, including members of vulnerable groups; (2) lead to policy, plans, interventions, or…
Purpose of research	Research to develop new and improved treatments, interventions, and support for people with difficult-to-treat depression

## Sheet: DTD priority RQs
Rank (by wRPS)	Research Question (RQ)	RQ #	Answerability	Effectiveness	Impact on Health	Deliverability	Equity	RPS (Unweighted)	wRPS (Weighted)	AEA
1	How does Behavioural Activation affect treatment response in DTD?	19	94.2857	87.1429	80	91.1765	80	86.521	85.4537	66.6667		Acronyms
2	Is augmentation of antidepressant treatment with antipsychotics an effective treatment for DTD?	76	93.0556	88.5714	77.9412	87.8788	82.3529	85.96	85.0502	66.6667		Acronym	Term	Explanation
3	What programmes can be effective for increasing social inclusion and reducing loneliness for adults with DTD?	1	87.5	86.3636	87.8788	77.4194	78.125	83.4574	84.0059	56.1905		DTD	Difficult-to-Treat Depression	For the purpose of this exercise, this is where a patient has tried at least one evidence-based treatment (e.g. medication or talking therapy) for either unipolar or bipolar depression and has not been helped by it.
4	Does effective treatment of comorbid anxiety disorders alter the course of illness in patients with difficult to treat unipolar depressive disorder?	48	87.1429	86.7647	78.5714	80	77.2727	81.9503	81.8407	58.5714		RPS	Research Priority Score	A measure (from 0-100%) of the colletvie optimism amongst the scorers (computed as an average of the scores given per criteria).
5	Is lithium augmentation of antidepressant treatment more effective than placebo in people with DTD?	75	92.8571	85.2941	75	83.8235	74.2424	82.2434	81.2413	60.9524		RQ	Research Question
6	For people with DTD, what is the benefit of combining psychosocial interventions (e.g. behavioural activation, social engagement, exercise) with biological or standard psychotherapeutic interventions?	65	91.4286	82.8571	78.5714	80.8824	75.7143	81.8908	81.1598	60.9524
7	To what extent can treatment outcomes for people with DTD be improved by provision of additional support (e.g. support worker) to help people resolve life problems (e.g. debt / relationship difficulties) that may be contributing to the continuation of their difficulties?	36	84.8485	84.8485	81.8182	68.75	81.8182	80.4167	80.9581	54.7619
8	For people with DTD, what are the most important outcome measures to define recovery?	87	87.1429	75.7143	77.1429	85.7143	84.2857	82	80.6248	61.9048		Criteria weighting - based on survey that engaged with 25 wider stakeholders (mostly including patients/carers)
9	What is the risk of developing metabolic syndrome with long-term antidepressant treatment in people with DTD?	47	95.1613	69.3548	79.0323	80.6452	87.0968	82.2581	80.0946	54.7619		Criteria	Weight	Explanation
10	What are the most effective talking therapies for patients with co-morbid personality disorder/difficulty and DTD?	5	90	88.2353	78.5714	62.8571	76.4706	79.2269	79.7486	55.7143		Answerability	0.613333	A survey was circulated via NIHR social media platforms and charity contacts to invite wider stakeholders to assign weights to the scoring criteria. The respondents were asked to rank the five selected criteria in order of importance on a scale from 5-1 (with 5 being the most important). In the end, we received 25 responses which were mostly from patient/carers. Their responses were used to calcu…
11	What is the effectiveness of earlier augmentation therapy in DTD vs treatment as usual?	77	90	82.8571	78.5714	72.8571	74.2857	79.7143	79.4629	60.4762		Effectiveness	1.36
12	What is the efficacy of psychedelic drugs for the treatment of DTD?	70	91.1765	82.8125	77.4194	76.4706	66.6667	78.9091	78.4747	54.2857		Impact on Health	1.33333
13	Is immunotherapy helpful for the treatment of DTD?	29	87.0968	82.2581	74.1935	72.5806	77.4194	78.7097	78.3011	51.4286		Deliverability	0.786667
14	How effective is theta burst Transcranial Magnetic Stimulation (TMS) in people with DTD?	74	93.75	78.3333	76.6667	71.6667	70.9677	78.2769	77.3955	48.5714		Equity	0.906667
15	For people with DTD, should Monoamine Oxidase Inhibitors (MAOIs) be considered as next step treatments where there has been a lack of response to two treatments from an initial class of pharmacological treatment (e.g. SSRIs)?	16	92.1875	76.6667	68.3333	78.3333	79.3103	78.9662	77.0899	51.4286
16	What is the comparative efficacy of esketamine vs quetiapine vs lithium for people with DTD?	57	85.9375	78.3333	70.9677	82.8125	72.7273	78.1557	76.9901	53.8095
17	What psychological interventions added to standardly used medication are effective at treating DTD?	72	84.7222	79.7297	78.3784	71.6216	68.9189	76.6742	76.7457	56.1905
18	Is inflammation a causal risk factor for DTD, if so could it be a new treatment target?	30	87.5	75.8065	72.5806	75.8621	77.4194	77.8337	76.6819	50
19	Is there a role for semaglutide in people with DTD and obesity?	93	84.0909	71.4286	75	81.8182	77.2727	77.9221	76.6286	33.3333
20	How can collaborative care across secondary mental health services be achieved for people with DTD?	84	66.6667	75	83.8235	63.2353	86.7647	75.098	76.6131	49.0476
21	Can circadian therapies such as bright light therapy, timed light exposure and timed activity, improve outcomes for people with DTD (bipolar and unipolar)?	94	92.6471	76.5625	71.875	77.4194	71.875	78.0758	76.5704	51.9048
22	In patients with DTD, what is the cost benefit of prescribing esketamine versus augmentation with atypical antipsychotic drugs?	91	95.1613	76.6667	70.9677	80	68.3333	78.2258	76.429	50.9524
23	Is the addition of pregabalin to an SSRI (Selective serotonin reuptake inhibitor) or SNRI (Serotonin and norepinephrine reuptake inhibitor) antidepressant effective for people with DTD?	6	92.4242	73.3333	67.7419	85.9375	73.4375	78.5749	76.1861	54.7619
24	How should psychological and pharmacological interventions be combined in the treatment of DTD?	37	70.8333	77.7778	76.3889	75	77.7778	75.5556	76.1185	52.381
25	Can the use of novel compounds (such as ketamine/psychedelics) in the treatment of DTD be evaluated by adequately powered Randomised Controlled Trials (RCTs)?	60	95.4545	77.4194	67.1875	78.3333	70	77.6789	75.7016	49.0476
26	Are combination interventions more effective than using a single intervention for the treatment of DTD?	32	78.3784	78.3784	72.973	72.973	75.6757	75.6757	75.5964	60.4762
27	What is the evidence base and beneficial effects of lifestyle interventions (such as exercise, diet, arts) for people with DTD?	33	90	77.1429	71.4286	75	68.5714	76.4286	75.3048	52.8571
28	Does personalisation of interventions improve outcomes for individuals with DTD?	73	70	81.4286	77.1429	64.7059	75	73.6555	75.0871	48.0952
29	For people being treated for DTD, what are the added benefits of ongoing social support from a community worker (e.g. recovery navigator)?	7	85.2941	77.2727	75.7576	62.1212	75	75.0891	75.0567	51.9048
30	What is the effectiveness of manualised psychological interventions in the treatment of DTD?	14	82.3529	79.4118	67.6471	85.2941	65.1515	75.9715	74.9749	53.3333
31	What are the barriers and facilitators to implementing joined up care across the health and social care system for people with DTD?	34	82.8571	71.4286	75	63.2353	82.3529	74.9748	74.4747	50.4762
32	How should DTD be managed in people with comorbid conditions including trauma, anxiety and neurodevelopmental disorders?	83	63.2353	72.0588	79.4118	64.7059	86.7647	73.2353	74.4471	49.0476
33	How can treatment options be personalised (using biological/non-biological markers) in order to optimise treatments for individuals with DTD?	45	70	77.1429	77.1429	68.5714	74.2857	73.4286	74.4	45.7143
34	Can supported lifestyle changes help people with DTD reduce isolation and improve mental and physical health?	27	84.7222	75	77.7778	60	72.2222	73.9444	74.0696	51.4286
35	Can self monitoring of wellbeing for people with DTD be facilitated with digital health interventions in order to detect early warning signs of relapse?	24	92.8571	74.2857	73.5294	80	56.25	75.3845	73.9907	50.9524
36	Can Individual Placement Support (IPS - a type of employment support) increase days in employment, job retention and job satisfaction for people with DTD?	2	86.6667	74.1379	70.6897	61.1111	80	74.5211	73.7687	44.2857
37	How can we better support the families and carers of people with DTD?	35	82.8571	68.5714	74.2857	64.2857	82.8571	74.5714	73.7638	53.8095
38	What is the use, safety and effectiveness (clinical and cost) of Repetitive Transcranial Magnetic Stimulation (rTMS) in adolescents and young adults with DTD?	58	90	75	75.8621	68.9655	60	73.9655	73.4005	43.3333
39	What treatments are most suitable for which patients with DTD using an adaptive clinical trial?	21	74.1379	76.6667	75	66.6667	70	72.4943	73.1298	43.8095
40	Can exercise be used as a social tool to improve mental and physical health in people with DTD?	28	88.5714	72.8571	71.4286	74.2857	62.8571	74	72.8152	52.381
41	Which patients with DTD are most likely to respond to electroconvulsive therapy (ECT)?	69	74.2857	74.2857	70	71.2121	74.2424	72.8052	72.6514	51.4286
42	How effective might novel psychological therapies be at helping people with DTD with symptom relief, enhancing wellbeing, and recovery?	53	75.7576	77.2727	75.7576	65.1515	63.6364	71.5152	72.303	43.3333
43	Can DTD be predicted prospectively in patients (e.g. using symptoms, comorbidities, socio-demographic factors, genetics etc) and be incorporated into treatment strategies?	44	71.4286	75.7143	74.2857	58.8235	75.7143	71.1933	72.1501	50
44	How can DTD be identified routinely in health record systems?	85	81.4286	68.5714	68.5714	67.6471	77.1429	72.6723	71.5574	48.5714
45	Can we target existing pharmacological and psychological treatments more precisely for individual patients?	31	62.1622	77.7778	76.3889	62.5	68.0556	69.3769	71.3252	48.0952
46	What are the mechanisms by which early life adversity and other social stressors increase the risk for DTD in later life and how is that risk mediated over a lifetime?	10	72.8571	65.7143	74.2857	62.8571	80.8824	71.3193	71.1771	49.0476
47	What are the mechanisms for DTD in the context of physical or medical illness (including but not limited to infectious and inflammatory diseases) and what interventions can be used to target these?	9	65.1515	68.1818	80.303	56.25	78.125	69.6023	70.9682	44.7619
48	How can we better prevent relapse in patients with DTD, considering all modalities of treatment?	66	57.3529	77.9412	75	57.3529	75	68.5294	70.8588	46.1905
49	How can we improve the recruitment of people with DTD to experimental medicine studies and trials?	90	80.5556	69.4444	61.1111	74.2857	76.3889	72.3571	70.6061	53.3333
50	For people with DTD, should vortioxetine be considered as next step treatments where there has been a lack of response to two treatments from an initial class of pharmacological treatment (e.g. SSRIs)?	17	81.25	70.3125	60.6061	77.2727	70.5882	72.0059	70.2109	47.619
51	How can secondary care expertise be better utilised to meet the needs of more patients with DTD (e.g. by better secondary care support of primary care HCPs, by better access for patients to secondary care)?	81	63.6364	68.1818	70.3125	63.6364	80.303	69.214	69.6753	44.2857
52	How common is DTD in the UK, what is the geographical and demographical distribution and where are patients being treated (e.g. primary care, secondary care, specialist treatment pathways)?	8	90.2778	59.7222	61.1111	72.8571	78.5714	72.5079	69.3253	55.7143
53	What is the personal perception, healthcare experience and pathway of people with DTD?	22	82.4324	64.8649	62.5	69.4444	77.027	71.2538	69.3151	49.5238
54	How can existing /novel psychological therapies be adapted to handle markers of complexity associated with poorer outcomes in DTD (e.g. comorbid complex trauma, personality difficulties, social and economic deprivation)?	54	61.7647	72.8571	72.8571	51.4286	77.1429	67.2101	68.9022	45.7143
55	What is the medium term (2 years) course of illness in DTD, risk of tolerance, dependance and abuse, following earlier response to treatment with ketamine/esketamine?	46	81.8182	67.1875	64.0625	70.9677	65.625	69.9322	68.4603	43.8095
56	In patients with DTD, does a raised blood CRP (C-reactive protein) level predict response to catecholamine antidepressants?	92	89.2857	62.5	55.5556	82.1429	70.3704	71.9709	68.4515	40
57	How can group psychoeducation be effectively delivered to people with DTD as part of existing clinical services and budget (e.g. by existing staff with/or without co-facilitation by expert patients)?	79	77.2727	66.6667	63.6364	66.6667	72.7273	69.3939	68.2586	42.8571
58	How can access to specialist care be promoted for all people with DTD?	95	65.7143	70	71.4286	48.5714	77.9412	66.7311	67.9238	44.7619
59	What is the optimal way of delivering existing psychological therapies that would minimise the gap in treatment between IAPT (Improving Access to Psychological Therapies) and secondary care for people with DTD?	55	53.125	76.5625	73.4375	51.6129	70.9677	65.1411	67.9142	41.4286
60	When should more invasive treatments (e.g. ECT, psychedelics) be offered to people with DTD?	38	65.7143	70	63.2353	68.5714	69.697	67.4436	67.3907	44.7619
61	How can digital health technologies be used to improve the detection and management of DTD?	15	72.8571	69.1176	67.6471	75.7576	51.4286	67.3616	67.0213	44.7619
62	Can risk of bipolar disorder be predicted in people with DTD?	49	71.875	65.1515	57.3529	63.6364	80.303	67.6638	66.4057	42.381
63	How effective are existing psychological therapies at helping people with DTD with symptom relief, enhancing wellbeing, and recovery?	52	84.2857	65.7143	58.5714	64.2857	68.5714	68.2857	66.381	46.6667
64	What biomarkers or other predictors can be developed to help us understand which patients with the most severe forms of DTD are likely to benefit from more intensive forms of treatment?	12	62.8571	70	65.7143	57.1429	69.1176	64.9664	65.7981	42.8571
65	What is the clinical and cost effectiveness of digital health interventions in DTD?	59	80	65.7143	64.2857	76.4706	47.0588	66.7059	65.3952	44.2857
66	How can the research-practice gap in bipolar DTD prescribing be ameliorated (e.g. by treatment algorithms embedded within electronic notes)?	80	68.1818	63.6364	66.6667	60.9375	67.1875	65.322	65.2213	38.5714
67	Are psychological interventions that target underlying vulnerabilities and maintaining factors more efficacious than those that don't?	71	68.5714	65.7143	64.2857	57.3529	70	65.1849	65.1454	44.2857
68	How should goals of treatment for patients with DTD be identified, measured and integrated into treatment decision making support tools?	63	70	65.625	67.1875	56.25	65.625	64.9375	65.1033	38.5714
69	Which models of care are most effective for managing DTD?	88	57.5758	66.6667	69.697	57.5758	66.6667	63.6364	64.9293	38.5714
70	What is the most effective way to evaluate and deliver novel neuromodulation treatment for people with DTD?	82	68.9655	71.4286	66.6667	55.5556	55.5556	63.6344	64.4809	32.381
71	In people with DTD, what are the biological, psychological and/or social factors that maintain or explain difficulties in treating (unipolar/bipolar) depression?	13	68.0556	56.9444	63.8889	55.7143	78.5714	64.6349	63.8874	43.3333
72	Does measurement of depression by health care professionals (e.g. using depression scores), improve depression for patients with DTD?	67	78.5714	58.5714	54.2857	70	70	66.2857	63.7524	44.7619
73	What order of existing pharmacological and/or psychological interventions is most effective for the management of DTD?	39	59.7222	63.8889	62.8571	61.7647	68.5714	63.3609	63.6175	41.4286
74	What psychological treatment works best in what type of DTD?	62	61.4286	67.6471	67.1429	52.8571	62.8571	62.3866	63.5543	40.9524
75	What is the comparative effectiveness of augmentation therapy for the treatment of DTD compared to repetitive Transcranial Magnetic Stimulation (rTMS)?	78	89.0625	62.9032	54.8387	67.2414	53.125	65.4342	62.871	38.5714
76	What programmes can help people with DTD to find other meaningful activities when employment is not possible?	3	59.7222	58.3333	65.7143	57.1429	68.0556	61.7937	62.0476	40.4762
77	How can we raise awareness of depression and encourage early help seeking?	96	64.2857	55.7143	62.8571	54.4118	74.2857	62.3109	61.8332	40.4762
78	What is the role of long term psychotherapy in the management of DTD?	89	69.1176	69.1176	63.2353	51.4706	51.4706	60.8824	61.5725	40.4762
79	For people with DTD, can treatment resistance be reduced by detection in real time using digital wellbeing monitoring tools?	50	65.625	66.6667	60.6061	57.5758	50	60.0947	60.4702	38.5714
80	For people with DTD, how can we match treatment approaches to individual characteristics and beliefs?	99	52.8571	65.7143	61.4286	48.5294	66.1765	58.9412	60.3743	42.381
81	Can the use of a treatment algorithm obtain better than 80% treatment remission for people with DTD?	20	74.2424	53.125	59.0909	53.125	69.3548	61.7876	60.2493	39.0476
82	How effective are alternative psychological treatments (such as Morita Therapy) for depression in comparison with the mainstream cognitive-behavioural approaches in current routine use for people with DTD who have not responded to these treatments?	98	81.6667	59.2593	55.5556	53.7037	57.1429	61.4656	59.7624	32.8571
83	Are there personality traits that can interact with treatment responses in DTD?	25	66.6667	62.5	54.1667	48.6111	66.6667	59.7222	59.3593	38.0952
84	What new models of care are being developed through the new Community Mental Health Framework initiative; and what is their impact on access to and outcomes of treatment for people with DTD?	4	60.8696	58.3333	56.25	56.5217	65.2174	59.4384	59.0522	25.2381
85	Is the course of DTD different in those with comorbid impulsive-compulsive disorders?	51	81.4286	51.4286	44.2857	66.1765	68.5714	62.3782	58.6327	41.4286
86	In people with DTD, are there patient characteristics or preferences that determine choice between medication options with very different pharmacologies (e.g. standard monoaminergic antidepressants vs NMDA antagonists vs psychedelics), and between medication and neuromodulatory treatments?	64	55.8824	52.9412	57.1429	57.3529	72.0588	59.0756	58.5832	35.7143
87	How can genetics, through polygenic risk scores, be used to identify personalised treatment strategies for people with DTD?	42	65.625	63.6364	53.125	50	61.2903	58.7353	58.5064	36.1905
88	What are the most agile and robust ways of testing and validating a range of cheap, safe, accessible non-pharmacological interventions (e.g. lifestyle interventions) so that people living with DTD are able to make more informed choices about what is most likely to work for them?	11	45.4545	57.5758	63.6364	48.3871	67.1875	56.4483	58.0023	39.0476
89	How can we integrate adverse psychosocial causative/maintaining factors into understanding and treating DTD?	40	51.5152	59.0909	53.0303	50	74.2424	57.5758	57.8626	36.1905
90	When in the course of treatment of depression should it be defined as difficult to treat?	18	61.7647	52.9412	50	56.25	72.0588	58.6029	57.2265	38.0952
91	Is a ketogenic diet effective for people with unipolar and/or bipolar DTD?	97	82.7586	59.2593	48.1481	60.7143	43.1034	58.7968	56.4782	36.1905
92	What is the cost effectiveness of health and care of DTD?	23	61.4286	55.7143	48.5714	58.5714	61.7647	57.2101	56.0571	36.1905
93	What do patients with DTD understand by it, how would they describe it and what are their expectations for research?	86	79.4118	42.6471	42.6471	58.8235	72.7273	59.2513	55.1565	40.9524
94	In what contexts should further attempts at additional physical treatments (such as pharmacological or brain stimulation therapies) for people with DTD be stopped?	41	48.5294	51.5152	62.1212	50	59.0909	54.2513	55.1125	32.381
95	What research methods could be used to rapidly test and evaluate emerging psychological therapies for people with DTD as an alternative to the current 20 year pipeline ending up in definitive efficacy and effectiveness trials?	56	53.0303	53.125	53.0303	46.9697	66.1765	54.4664	54.4864	30.9524
96	What are the novel pharmacological treatment targets emerging from genomic (eg Genome-wide association study (GWAS) and transcriptomic studies that could be used in the treatment of DTD?	61	63.4615	51.9231	44.2308	42.3077	65.3846	53.4615	52.2154	28.5714
97	What is the wider (including somatic) presentation of DTD and how can we incorporate this into its conceptualisation?	26	56.0606	38.5714	44.2857	42.6471	69.1176	50.1365	48.4209	34.7619
98	Does pharmacogenetics (using previously established genetic variants that predict treatment response or adverse events) help prevent difficult to treat depression or identify novel treatment strategies for people with DTD?	43	60.7143	46.2963	46.4286	39.2857	48.2143	48.1878	47.345	28.5714
99	After starting an antidepressant, what experiences in a patient's life improve the efficacy of the medication in DTD?	68	48.6486	45.9459	48.6486	37.5	54.1667	46.982	47.1601	33.3333

## Sheet: Scores and Calculations
RQ#	1					2					3					4					5					6					7					8					9					10
RQ	What programmes can be effective for increasing social inclusion and reducing loneliness for adults with DTD?					Can Individual Placement Support (IPS - a type of employment support) increase days in employment, job retention and job satisfaction for people with DTD?					What programmes can help people with DTD to find other meaningful activities when employment is not possible?					What new models of care are being developed through the new Community Mental Health Framework initiative; and what is their impact on access to and outcomes of treatment for people with DTD?					What are the most effective talking therapies for patients with co-morbid personality disorder/difficulty and DTD?					Is the addition of pregabalin to an SSRI (Selective serotonin reuptake inhibitor) or SNRI (Serotonin and norepinephrine reuptake inhibitor) antidepressant effective for people with DTD?					For people being treated for DTD, what are the added benefits of ongoing social support from a community worker (e.g. recovery navigator)?					How common is DTD in the UK, what is the geographical and demographical distribution and where are patients being treated (e.g. primary care, secondary care, specialist treatment pathways)?					What are the mechanisms for DTD in the context of physical or medical illness (including but not limited to infectious and inflammatory diseases) and what interventions can be used to target these?					What are the mechanisms by which early life adversity and other social stressors increase the risk for DTD in later life and how is that risk mediated over a lifetime?
Respondent #	Answerability	Effectiveness	Impact on Health	Deliverability	Equity	Answerability	Effectiveness	Impact on Health	Deliverability	Equity	Answerability	Effectiveness	Impact on Health	Deliverability	Equity	Answerability	Effectiveness	Impact on Health	Deliverability	Equity	Answerability	Effectiveness	Impact on Health	Deliverability	Equity	Answerability	Effectiveness	Impact on Health	Deliverability	Equity	Answerability	Effectiveness	Impact on Health	Deliverability	Equity	Answerability	Effectiveness	Impact on Health	Deliverability	Equity	Answerability	Effectiveness	Impact on Health	Deliverability	Equity	Answerability	Effectiveness	Impact on Health	Deliverability
1	1	1	1	1	1	1	1	1	1	1	0.5	0.5	1	0.5	1	1	1	0.5	0.5	1						1	1	1	1	0.5	1	1	1	0.5	1	1	0	1	1	1	0.5	0.5	1		1
2	1	1	1	1	1	1	1	0.5	0.5	1	0	0	0.5	0.5	1	1	0.5	0.5	1	1	1	1	0.5	0.5	1						1	0.5	0.5	1	1	1	1	0	0.5	1	1	1	1	1	1	1	1	1	1
3	1	0.5	0.5	0.5	0.5						0	0	0.5	0	0.5						1	1	1	1	1	1	1	1	1	1	1	1	1	1	1	0	0	0	0	0.5						0	0	0	0
4	1	1	1	1	1	1	1	1	1	1	0.5	0.5	0.5	0.5	0.5	1	1	1	1	0.5	1	1	1	1	1						1	1	1	1	1	1	0	0	0.5	1	1	0.5	1	0.5	0.5	1	1	1	1
5	1	1	1	1	1	1	1	1	1	1	1	1	1	1	1	1	1	1	1	0	1	1	1	0.5	0.5	1	1	1	1	1	1	1	1	1	1	1	1	1	1	1	0.5	0.5	1	0.5	1	0.5	1	1	0.5
6																					0.5		0.5	0.5		1	1	1	1	1						1	1	1	1	1	1	1	1	1	1	1	1	0.5	0.5
7											1	0.5	0.5	0.5	1						1	1	1	0.5	1	1	1	1	1	1	1	1	1	1	1						0	0	0	0	0
8											0.5	0.5	1	0.5	0.5																					1	0	1	1	1
9	0	0.5	0.5	0.5		1	1	1		1	0	0	0	0	0	0	0	0	0	0	1	1	1	1	1	1	1	1	1	1	1	1	1	1	1	1	0	0	0	0.5	1	1	1	1	1	1	1	1	1
10	0.5	1	1	1	1	0	0	0	0	1	0	0	0	0	1	0.5	0	0	0	0	0.5	0.5	1	0	0	1	1	1	1	1	0	0	0	0	0	1	1	1	0.5	0.5	1	1	1	1	1	1	0.5	1	1
11	1	1	1	1	1	0	0	0	0	0	0	0	0	1	0	1	1	1	1	1	1	1	1	1	1	0	0	0	0	0	1	1	1	1	1	1	1	1	1	1	0.5	1	1	0.5	1	1	1	1	1
12	1	1	1	1	0.5	1				0.5	0	0	0	0	1						1	1	1	0	1	1		0	1	1	0.5			0	0	1	0	0	0	0	0	1	1	0	1	1	1	1	0.5
13	1	1	1	0.5	1	1	0.5	1	0.5	0.5	0.5	1	0.5	0.5	1						1	1	0.5	0.5	1	1	0.5	0.5	1	1	1	1	0.5	0.5	1	1	1	1	1	1	0.5	1	1	0.5	1	0.5	0.5	1	0.5
14	1	1	1	1	1						0.5	1	0.5	0.5	1						1	1	1	1	1						1	1	1	1	1	1	0.5	0.5	1	0.5						1	0.5	0.5	0.5
15	1	0.5	0.5	1	1	1	1	1	0.5	1	1	1	1	1	1	1	0.5	0.5	0.5	1	1	1	1	1	1	1	0.5	0	0.5	1	1	1	1	1	1	1	1	1	1	1	1	1	1	1	1	1	1	1	1
16																																				1	1	1	1	1
17	1	1	1	1	1	1	1	1		1	1	1	1	0.5	1	1	1	1	0.5	1	1	1	1	0.5	1	1	1	1	1	1	1	1	1	0.5	1	1	1	1	1	1	1	1	1	1	1	1	1	1	1
18	1	1	1	0.5	1	1	0.5	0	0.5	0.5	0.5	0.5		0.5	1	0	0.5	1	0.5	1	0.5	1	0.5	0.5	1	1	1	0.5	1	1	0	0.5	0.5	0	1	0.5	0.5	0.5	1	1	1	1	1	0.5	1	1	0.5	1	0.5
19	1	1	1	1	1	1	0.5	0.5	1	1	1	1	1	1	1	1	0.5	0.5	1	0.5	0.5	1	1	0.5	0.5	1			1	0	1	1	1	1	1	1	0	0	1	0	0.5	1	1	0.5		1	0	0	1
20	1	1	1	1	1	1	1	1	0.5	0.5	1	1	1	1	1	0	1	1	1		1	1	1	0.5	1	0.5	0.5	1	0.5	0.5	1	1	1	1	1	1	1	1		0.5	1	0.5	1	0.5	0.5	0	1	1	0.5
21	1	1	1		1						0.5	0.5	0.5		1						1	1	1	1	1	1	0	0	1	0	0.5	0.5	0.5		0.5	1	0	0	0.5		1	1	1	0.5	1	1	1	1	1
22	1	1	1	1	1	1	1	1	1	1	1	1	1	1	1	1	1	0.5	0.5	1	1	1	0.5	1	0.5	1					1	1	1	1	1	1	0.5	0.5	0.5	1	0.5	0.5	0.5	0.5	0.5	1	0	0	0
23											1	1	1	0.5	0.5						1	1	1	1	0.5	1	1	1	1	1																0.5	0.5	1	0.5
24
25	0.5	0.5	1	0.5	1	1	1	1	1	1	1	0.5	0.5	1	1						1	1	1	1	1	1	1	1	1	1	1	1	1	1	1	0.5	0	0	0.5	1	0.5	0.5	1	0.5	0.5	0.5	0	0.5	0.5
26	1	1	1	1	1	1	0.5	0.5	0.5	1	0	0	0.5	1	1	0	0.5	0.5	0.5	0.5	1	1	0.5	0.5	1	1	0	0	1	1	1	0	1	0	1	1	1	0	0	1	0	0	1	0.5	1	1	0	0	1
27	1	0.5	0.5	0.5	0	1	1	1	1	1	1	1	1	0.5	0.5						0.5	0.5	1	0.5	1	1	1	1	1	1	1	0.5	0.5	0.5	0	0.5	0.5	1	0.5	1	1	1	1	1	1	0.5	1	1	1
28		1	1	0	0	1	1	1	0.5	0.5	0.5	1	1	0	0	0.5	0.5	0.5	0.5	0.5	1	0.5	0.5	0	0	1	1	1	1	1	1	1	1	0.5	0	1	1	1	1	1	1	0.5	0.5	0.5	1	1	0.5	0.5	0
29	0	1	1		1	1	1	1	0	1	0	1	1	0.5	0	1	0	0	0	1	1	1	0	0	0	1	1	0.5	1	0	1	1	0	0	1	1	1	1	1	1	0	1	1	0	1	1	1	1	1
30	1	1	1	0.5	0.5	1	0	0	1	1	1	0	1	0.5	0.5	0	0	0	0	0	1	0	0	1	1	1	0	0	0.5	0	1	0	0	0.5	0.5	0	0	0	0	0	0	0	0	0	0	0	0	0	0
31																0.5	0.5	0.5		1
32																																														1	1	1	1
33	1	1	1	0	0	1	1	1	0.5	0.5	1	1	1	0	0						1	1	1	0.5	0.5	1	1	1	0.5	0.5	1	1	1	0	0.5	1	1	1	1	1	0.5	1	1	0.5	0.5	0.5	1	1	0.5
34	1	1	1	0.5	0.5	1	1	0.5	0.5	0.5	0.5	0.5	0.5	0.5	0.5		0.5	0.5	0.5	0.5	1	1	0.5	0.5	0.5	1	0.5	0.5	0.5	0.5	1	1	1	1	0.5	1	1	1	1	1	1	0.5	0.5	0.5	0.5	1	1	1	0.5
35
36	1	1	1	1	1	1	1	1	1	1	1	1	1	1	1	0.5	1	1	1	1	1	1	1	1	1	1	1	1	1	1	1	1	1	1	1	1	0	0	0	1	1	0.5	0.5	1	0.5	0.5	0.5	0.5	0.5
37	1	1	1	1	1	1	1	1	0.5	1	1	1	1	1	1						1	1	1	0.5	1	1	1	1	1	1	1	1	1	0.5	1	1	0.5	0.5	1	1	1	1	1	1	1	1	1	1	1
38	1	1	1	1	1	1	1	1	0.5	1	1	1	1	1	1	0.5	0	0	0	0.5	0	0	0	0	0.5	1	1	1	1	0.5	1	1	1	1	1	1	1	1	1	0	0.5	0.5	1	0.5	1	0.5	1	1	0.5
39	0.5	0.5	0.5	0.5	0.5	0.5	0.5	0.5	0.5	1	0.5	0.5	0.5	0.5	0.5						1	1	1	1	1	1	1	1	1	1	0.5	0.5	0.5	0.5	1	1	1	1	1	1	0.5	0.5	0.5	0.5	1	1	1	1	1
40	1	0	0	1	0	1	0.5	0.5	1	1	1	0	0	1	0	0	0.5	0.5	0.5	0.5	1	0.5	0.5	0	0	1	0	0	1	1	1	0.5	0.5	0	0	1	0	0	1	0	1	0.5	0.5	0.5	1	0	0	0	0
41	0.5	0.5	0.5	0.5	0.5	0.5	0.5	0.5	0.5	0.5	0.5	0.5	0.5	0.5	0.5	0.5	0.5	0.5	0.5	0.5	1	1	1	1	1	1	1	1	1	1	0.5	0.5	0.5	0.5	0.5	1	1	1	1	1	0.5	0.5	0.5	0.5	0.5	0.5	0.5	0.5	0.5
42	1	1	1	1	1	0	0	0	0	0	0	0	0	0	0	1	1	1	1	1	1	1	1	1	0.5	0	0	0	0	0	0	0	0	0	0	1	1	1	1	1	0	0	0	0	0	0	0	1	0
Average score per RQ	0.875	0.863636	0.878788	0.774194	0.78125	0.866667	0.741379	0.706897	0.611111	0.8	0.597222	0.583333	0.657143	0.571429	0.680556	0.608696	0.583333	0.5625	0.565217	0.652174	0.9	0.882353	0.785714	0.628571	0.764706	0.924242	0.733333	0.677419	0.859375	0.734375	0.852941	0.772727	0.757576	0.621212	0.75	0.902778	0.597222	0.611111	0.728571	0.785714	0.651515	0.681818	0.80303	0.5625	0.78125	0.728571	0.657143	0.742857	0.628571
Sum	28	28.5	29	24	25	26	21.5	20.5	16.5	24	21.5	21	23	20	24.5	14	14	13.5	13	15	31.5	30	27.5	22	26	30.5	22	21	27.5	23.5	29	25.5	25	20.5	25.5	32.5	21.5	22	25.5	27.5	21.5	22.5	26.5	18	25	25.5	23	26	22
No of non-blank responses	32	33	33	31	32	30	29	29	27	30	36	36	35	35	36	23	24	24	23	23	35	34	35	35	34	33	30	31	32	32	34	33	33	33	34	36	36	36	35	35	33	33	33	32	32	35	35	35	35
RPS	87.5	86.3636	87.8788	77.4194	78.125	86.6667	74.1379	70.6897	61.1111	80	59.7222	58.3333	65.7143	57.1429	68.0556	60.8696	58.3333	56.25	56.5217	65.2174	90	88.2353	78.5714	62.8571	76.4706	92.4242	73.3333	67.7419	85.9375	73.4375	85.2941	77.2727	75.7576	62.1212	75	90.2778	59.7222	61.1111	72.8571	78.5714	65.1515	68.1818	80.303	56.25	78.125	72.8571	65.7143	74.2857	62.8571
Mode	1	1	1	1	1	1	1	1	0.5	1	1	1	1	0.5	1	1	0.5	0.5	0.5	1	1	1	1	1	1	1	1	1	1	1	1	1	1	1	1	1	1	1	1	1	1	1	1	0.5	1	1	1	1	1
No of responses to mode	26	25	26	19	22	25	18	17	13	20	16	16	17	16	20	11	10	11	10	11	29	28	23	15	22	30	20	19	25	21	27	22	21	16	23	31	19	20	22	25	16	16	23	18	21	21	19	23	15
Sum no responses to mode/total respondents	61.9048	59.5238	61.9048	45.2381	52.381	59.5238	42.8571	40.4762	30.9524	47.619	38.0952	38.0952	40.4762	38.0952	47.619	26.1905	23.8095	26.1905	23.8095	26.1905	69.0476	66.6667	54.7619	35.7143	52.381	71.4286	47.619	45.2381	59.5238	50	64.2857	52.381	50	38.0952	54.7619	73.8095	45.2381	47.619	52.381	59.5238	38.0952	38.0952	54.7619	42.8571	50	50	45.2381	54.7619	35.7143
AEA					56.1905					44.2857					40.4762					25.2381					55.7143					54.7619					51.9048					55.7143					44.7619
Blanks	10	9	9	11	10	12	13	13	15	12	6	6	7	7	6	19	18	18	19	19	7	8	7	7	8	9	12	11	10	10	8	9	9	9	8	6	6	6	7	7	9	9	9	10	10	7	7	7	7
Response
No	0
Informed but undecided	0.5
Yes	1
Uninformed and undecided	Blank
[truncated: 446 more columns]

## Sheet: Criteria weighting
Criteria	Count per score
	5	4	3	2	1	SUM(Weight*Count)	Average score	Weight
Answerability	1	2	1	8	14	46	1.84	0.613333
Effectiveness	9	10	5	1	0	102	4.08	1.36
Impact on Health	12	6	3	3	1	100	4	1.33333
Deliverability	1	1	10	8	4	59	2.36	0.786667
Equity	2	6	6	5	6	68	2.72	0.906667
Sum	25	25	25	25	25	375	15	5
